# Supplementary material for: Optimizing Computed Tomography (CT) for Structurally Complex Organisms: A Case Study of Gastropod Shell Features
Source: Ecol Evol. 2025 Dec 19;15(12):e72650. doi: 10.1002/ece3.72650 (PMC12715892; doi:10.1002/ece3.72650)
Supplement: Supplementary file 1 — Data S1: ece372650‐sup‐0001‐DataS1.xlsx. [file ECE3-15-e72650-s001.xlsx]

## Sheet: Ca and TV
					a=CA
mm³					b=TV
	species	water average	sand average	NOCT	OCT	Osirix average	weight (g)													species	water average	sand average	NOCT	OCT	Osirix average
Ca 17	a	894.28	825.375	629.1	559.2	534.7	1.5975													CA	573.68	548.734	346.91	401.495	374.365
Ca 18	a	761.74	717.33	479.9	503.5	459.4	1.6387													TV	1063.68	1030.15	792.66	1031.72	880.258
Ca 19	a	477.7	369.904	264.1	293.3	292.1	1.04
Ca 21	a	906.66	793.163	504.4	467.6	434.3	1.572
Ca 25	a	514.75	421.743	250.3	389.8	392.85	1.0352
Ca 26	a	350.62	400.833	217.7	347.6	359.75	1.0632													species	water average	sand average	NOCT	OCT	Osirix average
Ca 27	a	380.5	340.863	155.5	244.3	261.65	0.9598													CA	573.68	548.734	346.91	401.495	374.365
Ca 28	a	611.46	485.769	235.2	238.2	249.25	0.9983													TV	1063.68	1030.15	792.66	1031.72	880.258
Ca 30	a	413.36	417.752	226.1	351.2	312.8	1.4188
Ca 31	a	577.36	563.277	257.7	341.1	347.15	1.283													Standard deviation	water average	sand average	NOCT	OCT	Osirix average
Ca 32	a	718.6	626.606	391	422.5	432.4	1.4198													CA	187.507	175.472	148.149	135.321	104.585
Ca 33	a	312.6	340.595	183	323	340.9	0.9388													TV	429.254	425.671	365.239	384.082	383.488
Ca 34	a	693.88	649.095	410.7	328.3	285.35	1.555
Ca 35	a	238.12	198.966	97.8	123.5	122.35	0.4094
Ca 1a	a	711.2	796.641	559.2	623.8	551.65	1.8527													Standard deviation	water average	sand average	NOCT	OCT	Osirix average
Ca 2a	a	475.72	541.779	367.4	480.7	406.1	1.5412													CA	187.507	175.472	148.149	135.321	104.585
Ca 8a	a	692.36	648.816	488.3	666.9	496.3	1.7414													TV	429.254	425.671	365.239	384.082	383.488
Ca 9a	a	587.96	589.852	436.1	544	448.75	1.6018
Ca 10a	a	705.92	722.425	486.8	385.1	413.4	1.7327					SS	Degr. of	MS	F	p
Ca 11a	a	448.8	523.901	297.9	396.3	346.15	2.0729				Intercept	264559	1	264559	6.70319	0.0136791
Tv 1	b	917.32	799.873	604.5	804.2	630.7	3.1024				peso	1.5165e+07	1	1.5165e+07	384.239	0
Tv 2	b	1227.74	1196.7	959.1	1272.9	1131.6	3.8332				species	557025	1	557025	14.1135	0.000592402
Tv 3	b	1068.54	1035.6	831.5	1023.9	839.2	3.7532				Error	1.4603e+06	37	39467.6
Tv 6	b	658.6	651.361	445.9	748.4	496.5	2.3702				R1	49357.2	4	12339.3	3.0023	0.0203771
Tv 14	b	1455.18	1403.96	1172.1	1544.8	1434.8	4.4688				R1*peso	67490.8	4	16872.7	4.10534	0.00348542
Tv 15	b	658.36	598.301	440.5	654.1	542.4	1.9302				R1*species	136797	4	34199.1	8.32107	4.41236e-06
Tv 20	b	660	483.668	399.7	561.4	467.1	2.102				Error	608272	148	4109.95
Tv 33	b	557.06	551.133	386	614.4	428.5	2.1467
Tv 40	b	769.72	673.915	428	718.4	604.5	2.2913				Tukey	species	R1	{1}	{2}	{3}	{4}	{5}	{6}	{7}	{8}	{9}	{10}
Tv 1a	b	2172.32	2091.89	1644.5	1720.7	1714.5	5.6199				1	a	agua		0.967628	1.24664e-05	1.24664e-05	1.24664e-05	0.000162697	0.000162697	0.000162828	0.000162697	0.000162697
Tv 2a	b	1278.76	1290.46	1058.5	1398.4	1160.35	4.4137				2	a	areia	0.967628		1.24664e-05	1.24664e-05	1.24664e-05	0.000162697	0.000162697	0.000162699	0.000162697	0.000162697
Tv 3a	b	1440.64	1330.51	1073	1416.8	1147	4.2301				3	a	CTm	1.24664e-05	1.24664e-05		0.176493	0.940704	0.000162697	0.000162697	0.000162697	0.000162697	0.000162697
Tv 5a	b	1115.64	1170.79	892.9	1196.3	999.95	3.861				4	a	CTa	1.24664e-05	1.24664e-05	0.176493		0.944866	0.000162697	0.000162697	0.000162697	0.000162697	0.000162697
Tv 6a	b	1552.94	1477.16	1199.8	1585.5	1261.4	4.5109				5	a	osirix	1.24664e-05	1.24664e-05	0.940704	0.944866		0.000162697	0.000162697	0.000162697	0.000162697	0.000162697
Tv 7a	b	1513.96	1434.29	1178.3	1276.5	1277.75	3.8023				6	b	agua	0.000162697	0.000162697	0.000162697	0.000162697	0.000162697		0.821165	1.24664e-05	0.859695	1.24664e-05
Tv 8a	b	1159.98	1228.2	926.4	1122.5	1017.85	3.7447				7	b	areia	0.000162697	0.000162697	0.000162697	0.000162697	0.000162697	0.821165		1.24664e-05	1	1.24664e-05
Tv 11a	b	1163.32	1260.76	902.6	1130.7	960.7	3.547				8	b	CTm	0.000162828	0.000162699	0.000162697	0.000162697	0.000162697	1.24664e-05	1.24664e-05		1.24664e-05	0.000678191
Tv 12a	b	777.5	764.294	547.8	734	604.85	2.4089				9	b	CTa	0.000162697	0.000162697	0.000162697	0.000162697	0.000162697	0.859695	1	1.24664e-05		1.24664e-05
Tv 13a	b	574.08	600.353	400.7	581.6	448.2	2.1323				10	b	osirix	0.000162697	0.000162697	0.000162697	0.000162697	0.000162697	1.24664e-05	1.24664e-05	0.000678191	1.24664e-05
Tv 15a	b	552.02	559.828	361.4	528.9	437.3	2.0625
											a=CA
											b=TV
											species	water average	sand average	NOCT	OCT	Osirix average
											CA	573.68	548.734	346.91	401.495	374.365
											TV	1063.68	1030.15	792.66	1031.72	880.258
												CA		TV
													Difference		Difference
											agua	69.9859	30.0141	76.829	23.171
											areia

## Sheet: Large Shells
					a=SH																															SD=Standard deviation
mm³					b=CS
					c=CP																	species	water average	sand average	NOCT	OCT	Osirix average									SH	SD	CS	SD	CP	SD	CA	SD	TV	SD
																						SH	6354.04	5913.78	5098.63	5739.99	4996.27								water average	6354.04	2036.98	5590.18	1321.1	7311.73	3054.35	573.68	187.507	1063.68	429.254
	species	water average	sand average	NOCT	OCT	Osirix average	log (x+1) water	log (x+1) sand	log (x+1) NOCT	log (x+1) OCT	log (x+1) Osirix											CS	5590.18	4851.37	4253.54	4440.65	4049.66								sand average	5913.78	2000.47	4851.37	1132.65	5884.72	2537.41	548.734	175.472	1030.15	425.671
SH 1	a	9692.92	8996.56	7800	8200	7292.35	3.9865	3.95412	3.89215	3.91387	3.86293											CP	7311.73	5884.72	5868.83	6120.34	5520.26								NOCT	5098.63	1736.32	4253.54	1046.48	5868.83	2715.38	346.91	148.149	792.66	365.239
SH 2	a	6785.34	6295.83	5700	6300	5305.05	3.83164	3.79912	3.75595	3.79941	3.72477																								OCT	5739.99	1853.2	4440.65	1044.7	6120.34	2912.28	401.495	135.321	1031.72	384.082
SH 5	a	4984.1	4304.11	3853.2	4110.2	3588.6	3.69767	3.63398	3.58593	3.61397	3.55505											Standard deviation													média Osirix	4996.27	1697.09	4049.66	1049.84	5520.26	2609.76	374.365	104.585	880.258	383.488
SH 7	a	5729.72	4977.65	4451	4747.3	4092.05	3.75821	3.69711	3.64856	3.67654	3.61205											SH	2036.98	2000.47	1736.32	1853.2	1697.09
SH 8	a	6941.8	6581.22	5500	6200	5263.7	3.84153	3.81837	3.74044	3.79246	3.72137											CS	1321.1	1132.65	1046.48	1044.7	1049.84								axis x
SH 9	a	5865.18	5254.04	4414.6	5100	4145	3.76836	3.72058	3.64499	3.70766	3.61763											CP	3054.35	2537.41	2715.38	2912.28	2609.76								water	0.5		0.6		0.7		axis x		axis x
SH 12	a	3635.26	3124.55	2618.6	3072.4	2415.9	3.56065	3.49493	3.41823	3.48762	3.38326																								sand	1.5		1.6		1.72		0.5		0.6
SH 14	a	8077.08	7645.63	6500	6800	6000.9	3.90731	3.88347	3.81298	3.83257	3.77829																								NOCT	2.5		2.6		2.7		1.5		1.6
SH 15	a	9825.54	9451.39	8200	8700	7823.25	3.9924	3.97554	3.91387	3.93957	3.89344																								OCT	3.5		3.6		3.7		2.5		2.6
SH 16	a	6902.52	6108.42	5500	6200	5068.25	3.83907	3.786	3.74044	3.79246	3.70494											species	water average	sand average	NOCT	OCT	Osirix average								Osirix	4.5		4.6		4.7		3.5		3.6
SH 17	a	4175.82	3782.33	3262	3735.8	2978.6	3.62085	3.57787	3.51362	3.5725	3.47416											SH	6354.04	5913.78	5098.63	5739.99	4996.27															4.5		4.6
SH 19	a	7157	6525.54	5600	5900	5259.4	3.85479	3.81468	3.74827	3.77093	3.72102											CS	5590.18	4851.37	4253.54	4440.65	4049.66
SH 20	a	5686.26	6508.17	5600	5900	5247.5	3.7549	3.81353	3.74827	3.77093	3.72004											CP	7311.73	5884.72	5868.83	6120.34	5520.26
SH 22	a	8773.86	8352.45	7100	7600	6585.8	3.94324	3.92187	3.85132	3.88087	3.81867											CA	573.68	548.734	346.91	401.495	374.365
SH 24	a	4189.08	3892.25	3249.8	3601.3	2965.55	3.62222	3.59031	3.51199	3.55658	3.47225											TV	1063.68	1030.15	792.66	1031.72	880.258
SH 25	a	4404.88	4204.61	3528.5	3653.8	3245.7	3.64403	3.62383	3.54771	3.56286	3.51144
SH 26	a	4261.08	3994.51	3392.6	3664.8	3167.6	3.62962	3.60157	3.53066	3.56417	3.50087			ANOVA
SH 27	a	3677.9	3449.15	2854.4	3201.1	2622.1	3.56572	3.53784	3.45567	3.50543	3.41881				SS	DF	MS	F	p			Standard deviation
SH 28	a	3875.68	3539.23	3002.6	6600	5108.8	3.58846	3.54903	3.47764	3.81961	3.7084			Intercept	6190	1	6190	60847.6	0			SH	2036.98	2000.47	1736.32	1853.2	1697.09
SH 29	a	5967.5	5504.12	4841	5500	6965.15	3.77587	3.74077	3.68502	3.74044	3.84299			Species	0.798545	2	0.399273	3.92485	0.0233359			CS	1321.1	1132.65	1046.48	1044.7	1049.84
SH 30	a	6756.76	6264.41	5300	6100	5475.6	3.8298	3.79695	3.72436	3.7854	3.73851			Error	8.85047	87	0.101729					CP	3054.35	2537.41	2715.38	2912.28	2609.76
SH 32	a	7865.76	7383.71	6300	7200	5913.6	3.8958	3.86833	3.79941	3.85739	3.77193			R1	0.852932	4	0.213233	343.068	0
SH 33	a	8781.18	8164.4	7000	7900	6511.65	3.9436	3.91198	3.84516	3.89768	3.81376			R1*Species	0.0625309	8	0.00781636	12.5756	6.66134e-16
SH 34	a	6058.12	5100.13	4648.4	5300	4302.2	3.78241	3.70767	3.6674	3.72436	3.63379			Error	0.216299	348	0.000621548
SH 35	a	3818.14	3407.77	2963.5	3137	2799.25	3.58197	3.5326	3.47195	3.49665	3.4472
SH 36	a	10155.6	10027.1	8500	9200	7836.45	4.00675	4.00122	3.92947	3.96384	3.89417
SH 37	a	3480.14	3300.91	2678.7	2776.1	2467.8	3.54172	3.51876	3.42809	3.44359	3.39249			Tukey	Var1	R1	{1}	{2}	{3}	{4}	{5}	{6}	{7}	{8}	{9}	{10}	{11}	{12}	{13}	{14}	{15}
SH 28a	a	6674.38	6261.26	5500	6400	5715.85	3.82448	3.79673	3.74044	3.80625	3.75716			1	a	agua		4.51139e-05	2.62915e-05	2.62916e-05	2.62915e-05	0.997107	0.250183	0.00265468	0.0156002	0.000375098	0.980381	0.998077	0.99349	0.999942	0.766176
SH 29a	a	8863.48	8429.86	7400	8400	7725.45	3.94765	3.92587	3.86929	3.92433	3.88798			2	a	sand	4.51139e-05		2.62915e-05	0.850947	2.62915e-05	1	0.829698	0.0478273	0.183404	0.00716877	0.561982	1	1	1	0.997948
SH 30a	a	7559.16	6582.13	5700	7000	5999	3.87853	3.81843	3.75595	3.84516	3.77815			3	a	NOCT	2.62915e-05	2.62915e-05		2.62915e-05	0.97013	0.978537	1	0.910452	0.99595	0.550258	0.00756895	0.972335	0.988639	0.888933	0.999999
CS 3	b	4007.58	3711.7	3176.2	3066.2	3001.3	3.60299	3.56969	3.50204	3.48674	3.47745			4	a	OCT	2.62916e-05	0.850947	2.62915e-05		2.62915e-05	1	0.95343	0.115187	0.354131	0.0207876	0.338396	1	1	1	0.999957
CS 4	b	5492.04	4832.01	4329	4464.9	4513.45	3.73981	3.68422	3.63649	3.64991	3.6546			5	a	osirix	2.62915e-05	2.62915e-05	0.97013	2.62915e-05		0.918716	1	0.975333	0.999722	0.735501	0.00303878	0.903033	0.94775	0.748096	0.999912
CS 5	b	5547.2	4597.73	4235.3	4373.5	4002.65	3.74415	3.66264	3.62699	3.64093	3.60246			6	b	agua	0.997107	1	0.978537	1	0.918716		2.62915e-05	2.62915e-05	2.62915e-05	2.62915e-05	0.363247	1	1	1	0.999923
CS 6	b	7416.22	6459.36	5800	6000	5470.7	3.87024	3.81026	3.7635	3.77822	3.73812			7	b	sand	0.250183	0.829698	1	0.95343	1	2.62915e-05		2.62915e-05	2.6397e-05	2.62915e-05	0.00407101	0.931232	0.965636	0.798363	0.999974
CS 7	b	4794.04	3812.65	3639.5	3768.1	3350.85	3.68079	3.58134	3.56116	3.57624	3.52528			8	b	NOCT	0.00265468	0.0478273	0.910452	0.115187	0.975333	2.62915e-05	2.62915e-05		0.135047	0.0327497	0.000146898	0.0930783	0.13318	0.0406094	0.554284
CS 9	b	4681.52	4189.77	3463.6	3585.1	3228.35	3.67048	3.62229	3.53965	3.55462	3.50912			9	b	OCT	0.0156002	0.183404	0.99595	0.354131	0.999722	2.62915e-05	2.6397e-05	0.135047		2.62938e-05	0.000201234	0.303883	0.392084	0.161204	0.880479
CS 10	b	6659.68	5563.06	5000	5200	4666.45	3.82352	3.74539	3.69906	3.71609	3.66908			10	b	osirix	0.000375098	0.00716877	0.550258	0.0207876	0.735501	2.62915e-05	2.62915e-05	0.0327497	2.62938e-05		0.000142001	0.0159579	0.0249688	0.0059264	0.189092
CS 11	b	7430.96	6256.08	5600	5800	5821.15	3.8711	3.79637	3.74827	3.7635	3.76508			11	c	agua	0.980381	0.561982	0.00756895	0.338396	0.00303878	0.363247	0.00407101	0.000146898	0.000201234	0.000142001		2.62915e-05	2.62915e-05	2.62915e-05	2.62915e-05
CS 12	b	4502.76	4009.45	3445.9	3572.9	3205.55	3.65358	3.60319	3.53743	3.55314	3.50604			12	c	sand	0.998077	1	0.972335	1	0.903033	1	0.931232	0.0930783	0.303883	0.0159579	2.62915e-05		0.999961	0.917873	4.14825e-05
CS 13	b	6611.58	6079.73	5200	5400	5479.4	3.82037	3.78396	3.71609	3.73247	3.73881			13	c	NOCT	0.99349	1	0.988639	1	0.94775	1	0.965636	0.13318	0.392084	0.0249688	2.62915e-05	0.999961		0.38385	0.00104566
CS 14	b	5520.02	4942.08	4471.4	4612.1	4139.95	3.74202	3.694	3.65054	3.66399	3.6171			14	c	OCT	0.999942	1	0.888933	1	0.748096	1	0.798363	0.0406094	0.161204	0.0059264	2.62915e-05	0.917873	0.38385		2.62916e-05
CS 15	b	8022.12	7025.34	6500	6700	6232.65	3.90434	3.84673	3.81298	3.82614	3.79474			15	c	osirix	0.766176	0.997948	0.999999	0.999957	0.999912	0.999923	0.999974	0.554284	0.880479	0.189092	2.62915e-05	4.14825e-05	0.00104566	2.62916e-05
CS 16	b	6192.16	5449.22	4610.9	4767.1	4457.15	3.79191	3.73641	3.66388	3.67835	3.64915
CS 17	b	4691.78	4180.64	3480.2	3603.3	3218	3.67143	3.62135	3.54173	3.55682	3.50772			a=SH
CS 19	b	7187.2	6259.91	5900	6100	5478.5	3.85662	3.79664	3.77093	3.7854	3.73874			b=CS
CS 20	b	3935.2	3453.96	2906.3	3018	2786.1	3.59508	3.53844	3.46349	3.47986	3.44515			c=CP
CS 21	b	5632.06	4804.06	4166.5	4306.7	3918.4	3.75074	3.6817	3.61988	3.63425	3.59322
CS 22	b	3650.82	3184.12	2649	2746.6	2476.2	3.56251	3.50313	3.42325	3.43895	3.39396
CS 24	b	3756.64	3314.09	2886.2	4714.2	2704.4	3.57492	3.52049	3.46048	3.6735	3.43223
CS 25	b	5690.24	4911.22	4389.9	4531.3	4069.85	3.75521	3.69128	3.64255	3.65632	3.60969
CS 26	b	4228.42	3730.18	3083	3191.3	2874.15	3.62628	3.57185	3.48911	3.5041	3.45866
CS 27	b	5041.76	4487.03	3805.8	3931.5	3558.3	3.70267	3.65206	3.58056	3.59467	3.55136
CS 28	b	5693.94	5320.23	4480.4	4629	4183.8	3.75549	3.72601	3.65141	3.66558	3.62167
CS 29	b	5667.9	4769.55	4277	4413.9	4022.2	3.7535	3.67857	3.63124	3.64492	3.60457
CS 30	b	9118.62	7686.94	6400	6500	6010	3.95998	3.88581	3.80625	3.81298	3.77895
CS 31	b	5060.98	4251.34	3640.3	3771.7	3470	3.70432	3.62863	3.56126	3.57665	3.54045
CS 32	b	6529.46	5765.42	5100	5100	4830.65	3.81494	3.76091	3.70766	3.70766	3.6841
CS 33	b	5098.24	4238.56	3710.5	3836.5	3467.45	3.70751	3.62732	3.56955	3.58405	3.54014
CS 35	b	4683.14	3864.82	3443.7	3563.2	3240.95	3.67063	3.58724	3.53715	3.55196	3.51081
CS 36	b	5161.08	4390.77	3815.7	3952.4	3611.35	3.71282	3.64264	3.58169	3.59697	3.55779
CP 3	c	8110.96	6304.64	6500	7100	6005.65	3.90913	3.79973	3.81298	3.85132	3.77863																									SH	CS	CP
CP 5	c	7931.86	6012.46	6000	6300	5616.2	3.89943	3.77912	3.77822	3.79941	3.74952																								water average	6354.04	5590.18	7311.73
CP 6	c	4581.72	3484.38	3411.6	3675.8	3237.05	3.66112	3.54225	3.53309	3.56547	3.51028																								sand average	5913.78	4851.37	5884.72
CP 7	c	6908.6	5845.65	5400	5600	5087.25	3.83945	3.76691	3.73247	3.74827	3.70657																								NOCT	5098.63	4253.54	5868.83
CP 8	c	11186.4	8639.97	8900	9400	8422.95	4.04873	3.93656	3.94944	3.97317	3.92552																								OCT	5739.99	4440.65	6120.34
CP 9	c	6796.9	5681.24	5600	6000	5194.2	3.83237	3.75452	3.74827	3.77822	3.7156																								média Osirix	4996.27	4049.66	5520.26
CP 10	c	4712.8	3514.56	3376.3	3645.1	3123.2	3.67337	3.54599	3.52857	3.56183	3.49474
CP 11	c	5383.44	4320.84	4270.4	4400.2	3930.55	3.73114	3.63567	3.63057	3.64357	3.59456
CP 12	c	6008.06	4758.59	4726.7	5000	4418.7	3.77881	3.67757	3.67465	3.69906	3.64539																								axis x
CP 13	c	13141.2	11354.2	11300	12200	10944	4.11867	4.0552	4.05312	4.0864	4.03922																								agua	sand	NOCT	OCT	Osirix
CP 14	c	8148.58	6889.35	6600	6800	6158.75	3.91114	3.83824	3.81961	3.83257	3.78956																								0.5	0.7	0.9	1.1	1.3
CP 16	c	4403.9	3352.74	3122.5	3220.2	2903.1	3.64394	3.52553	3.49464	3.50802	3.46301																								1.9	2.1	2.3	2.5	2.7
CP 17	c	9377.42	8319.18	7600	7800	7613.2	3.97213	3.92013	3.88087	3.89215	3.88162																								3.3	3.5	3.7	3.9	4
CP 18	c	6817.16	5169.35	5400	5900	5052.55	3.83367	3.71352	3.73247	3.77093	3.7036
CP 19	c	9474.96	8116.2	7900	8500	7612.4	3.97662	3.90941	3.89768	3.92947	3.88158
CP 20	c	4914.84	3857.91	3865.8	4262.6	3555.35	3.6916	3.58646	3.58735	3.62978	3.551																								desvio
CP 21	c	18266.6	14630.3	15700	16700	14779.8	4.26168	4.16528	4.19593	4.22274	4.1697																									SH	CS	CP
CP 23	c	4975.12	3728.29	3632.2	3596.2	3372.9	3.69689	3.57163	3.56029	3.55596	3.52813																								water average	2036.98	1321.1	3054.35
CP 24	c	4886.64	3671.4	3808.6	3767.3	3476.55	3.6891	3.56495	3.58088	3.57615	3.54127																								sand average	2000.47	1132.65	2537.41
CP 25	c	5524.4	4563.51	4429.8	4641	4059	3.74236	3.65939	3.64648	3.66671	3.60853																								NOCT	1736.32	1046.48	2715.38
CP 26	c	7957.9	5845.68	6500	6600	6094.9	3.90085	3.76691	3.81298	3.81961	3.78504																								OCT	1853.2	1044.7	2912.28
CP 27	c	5718.6	4816.22	4672	4710.5	4367.5	3.75737	3.6828	3.6696	3.67316	3.64033																								média Osirix	1697.09	1049.84	2609.76
CP 28	c	10088.6	7377.34	8000	8100	7435.2	4.00387	3.86796	3.90314	3.90854	3.87135
CP 29	c	9398.6	7600.37	8000	8100	7546.7	3.97311	3.88089	3.90314	3.90854	3.87781
CP 32	c	7532.46	6320.26	6300	6300	5932	3.87699	3.8008	3.79941	3.79941	3.77327
CP 33	c	5475.2	4312.56	4251.2	4290.9	3959.3	3.73848	3.63484	3.62861	3.63265	3.59773
CP 36	c	4617.52	3872.52	3595.2	3626.7	3339.7	3.6645	3.58811	3.55584	3.55963	3.52384
CP 37	c	7849.32	6713.96	6200	6300	5831.55	3.89489	3.82704	3.79246	3.79941	3.76586																									CA	TV
CP 38	c	3898.74	3427.24	2903.3	2932.2	2699.7	3.59104	3.53507	3.46304	3.46734	3.43148																								water average	573.68	1063.68
CP 39	c	5263.32	4040.59	4099.4	4141.4	3837.8	3.72134	3.60655	3.61283	3.61725	3.5842																								sand average	548.734	1030.15
																																			NOCT	346.91	792.66
																																			OCT	401.495	1031.72
																																			média Osirix	374.365	880.258
																																			axis x
																																			agua	sand	NOCT	OCT	Osirix
																																			0.5	0.7	0.9	1.1	1.3
																																			1.9	2.1	2.3	2.5	2.7
																																			desvio
																																				CA	TV
																																			water average	187.507	429.254
																																			sand average	175.472	425.671
																																			NOCT	148.149	365.239
																																			OCT	135.321	384.082
																																			média Osirix	104.585	383.488

## Sheet: %
	CS	W > S > NOCT = OCT = OsiriX													How much the water volume is bigger than the OCT volume?
	water	5590.18													water	5590,18 mm³
	sand	4851.37		waterxsand	0.13		sandxNOCT	0.12		NOCTxOCT	0.04				OCT	4253,54 mm³
	NOCT	4253.54		waterxNOCT	0.24		sandxOCT	0.08		NOCTxosirix	0.05
	OCT	4440.65		waterxOCT	0.2		sandxosirix	0.08		OCTxosirix	0.09				2 formas de fazer essa conta
	Osirix	4049.66		waterx osirix	0.28
															way 1				way 2
															5590,18-4440,65=1149,53				5590.18	1
	SH	W > S = OCT > NOCT = OsiriX																	4440.65	y
															5590.18	1
	water	6354.04													1149.53	x			y=80%
	sand	5913.78		waterx sand	0.07		sandxNOCT	0.14		NOCTxOCT	0.12
	NOCT	5098.63		waterxNOCT	0.2		sandxOCT	0.03		NOCTxosirix	0.02				x=20%				x=100% - 80% = 20%
	OCT	5739.99		waterxOCT	0.1		sandxosirix	0.15		OCTxosirix	0.13
	Osirix	4996.27		waterx osirix	0.21
															water> OCT		water> NOCT		water>sand
															0.2		0.24		0.07
	CP	W > S = NOCT = OCT = OsiriX													0.1		0.2		0.2
															0.16		0.2
	water	7311.73													0.3		0.26
	sand	5884.72		waterx sand	0.2		sandxNOCT	0.003		NOCTxOCT	0.04
	NOCT	5868.83		waterxNOCT	0.2		sandxOCT	0.04		NOCTxosirix	0.06				sand>OCT		sand>NOCT
	OCT	6120.34		waterxOCT	0.16		sandxosirix	0.06		OCTxosirix	0.1				0.27		0.37
	Osirix	5520.26		waterx osirix	0.25										0.26		0.23
															0.08		0.12
																	0.14
	Ca	W = S > NOCT = OCT = OsiriX
	water	573.68
	sand	548.734		waterx sand	0.04		sandxNOCT	0.37		NOCTxOCT	0.14
	NOCT	346.91		waterxNOCT	0.4		sandxOCT	0.27		NOCTxosirix	0.07
	OCT	401.495		waterxOCT	0.3		sandxosirix	0.32		OCTxosirix	0.07
	Osirix	374.365		waterx osirix	0.35
	Tv	W = S = opt CT > not-opt CT = OsiriX
	water	1063.68
	sand	1030.15		waterx sand	0.03		sandxNOCT	0.23		NOCTxOCT	0.23
	NOCT	792.66		waterxNOCT	0.26		sandxOCT	0.0015		NOCTxosirix	0.1
	OCT	1031.72		waterxOCT	0.03		sandxosirix	0.15		OCTxosirix	0.15
	Osirix	880.258		waterx osirix	0.17

## Sheet: Osirix
mm³
	Osirix1	Osirix2
Ca 17	524.8	544.6
Ca 18	456.6	462.2
Ca 19	292.5	291.7
Ca 21	423.9	444.7
Ca 25	397.8	387.9
Ca 26	357.5	362
Ca 27	258.6	264.7
Ca 28	250	248.5
Ca 30	312.5	313.1
Ca 31	349	345.3
Ca 32	431	433.8
Ca 33	336.8	345
Ca 34	288.6	282.1
Ca 35	117.1	127.6
Ca 1a	532.6	570.7
Ca 2a	404.2	408
Ca 8a	510.4	482.2
Ca 9a	443.9	453.6
Ca 10a	435	391.8
Ca 11a	351.6	340.7
Tv 1	622.9	638.5
Tv 2	1135.4	1127.8
Tv 3	837.7	840.7
Tv 6	491.4	501.6
Tv 14	1450.1	1419.5
Tv 15	540.8	544
Tv 20	460	474.2
Tv 33	420.5	436.5
Tv 40	597.6	611.4
Tv 1a	1750.2	1678.8
Tv 2a	1143.6	1177.1
Tv 3a	1160.2	1133.8
Tv 5a	970.2	1029.7
Tv 6a	1292.9	1229.9
Tv 7a	1272.1	1283.4
Tv 8a	1010.2	1025.5
Tv 11a	970.9	950.5
Tv 12a	603.3	606.4
Tv 13a	446.2	450.2
Tv 15a	447.1	427.5
Conchas Grandes
mm³
	Osirix1	Osirix2
SH 1	7304.3	7280.4
SH 2	5308.6	5301.5
SH 5	3608.4	3568.8
SH 7	4085.8	4098.3
SH 8	5393.3	5134.1
SH 9	4174.2	4115.8
SH 12	2426.6	2405.2
SH 14	6058.8	5943
SH 15	7894.4	7752.1
SH 16	5098.7	5037.8
SH 17	3069.7	2887.5
SH 19	5308.8	5210
SH 20	5301.6	5193.4
SH 22	6630.1	6541.5
SH 24	2984.3	2946.8
SH 25	3262.6	3228.8
SH 26	3127.9	3207.3
SH 27	2615.4	2628.8
SH 28	5057.4	5160.2
SH 29	6969.1	6961.2
SH 30	5639.9	5311.3
SH 32	5981.9	5845.3
SH 33	6484.4	6538.9
SH 34	4241.7	4362.7
SH 35	2870.6	2727.9
SH 36	7797.8	7875.1
SH 37	2454.5	2481.1
SH 28a	5799.2	5632.5
SH 29a	7739.2	7711.7
SH 30a	5999	5999
CS 3	2998.8	3003.8
CS 4	4527.2	4499.7
CS 5	4007.1	3998.2
CS 6	5462.9	5478.5
CS 7	3351.8	3349.9
CS 9	3213.2	3243.5
CS 10	4678.3	4654.6
CS 11	5819.4	5822.9
CS 12	3155.8	3255.3
CS 13	5510.9	5447.9
CS 14	4134.3	4145.6
CS 15	6268.3	6197
CS 16	4432.2	4482.1
CS 17	3208.3	3227.7
CS 19	5481.3	5475.7
CS 20	2745.7	2826.5
CS 21	3881.9	3954.9
CS 22	2459.7	2492.7
CS 24	2722.4	2686.4
CS 25	4044.5	4095.2
CS 26	2897	2851.3
CS 27	3572.7	3543.9
CS 28	4152.3	4215.3
CS 29	3992.9	4051.5
CS 30	6001.3	6018.7
CS 31	3525.4	3414.6
CS 32	4856.8	4804.5
CS 33	3444.6	3490.3
CS 35	3227.8	3254.1
CS 36	3617	3605.7
CP 3	6024.8	5986.5
CP 5	5571.6	5660.8
CP 6	3283.3	3190.8
CP 7	5079.5	5095
CP 8	8378.5	8467.4
CP 9	5194.2	5194.2
CP 10	3133	3113.4
CP 11	3937.2	3923.9
CP 12	4443.6	4393.8
CP 13	11110.1	10777.9
CP 14	6153.3	6164.2
CP 16	2956.3	2849.9
CP 17	8070.6	7155.8
CP 18	5125.9	4979.2
CP 19	7941.9	7282.9
CP 20	3571	3539.7
CP 21	14876.3	14683.3
CP 23	3378.2	3367.6
CP 24	3451.2	3501.9
CP 25	4081.5	4036.5
CP 26	6090	6099.8
CP 27	4397	4338
CP 28	7492.9	7377.5
CP 29	7565.2	7528.2
CP 32	5947.6	5916.4
CP 33	3959.3	3959.3
CP 36	3342	3337.4
CP 37	5907.1	5756
CP 38	2712.3	2687.1
CP 39	3888.1	3787.5

## Sheet: Large
mm³									mm³									mm³
	Osirix1	Osirix2								Osirix1	Osirix2								Osirix1	Osirix2
SH 1	7304.3	7280.4							CS 3	2998.8	3003.8							CP 3	6024.8	5986.5
SH 2	5308.6	5301.5							CS 4	4527.2	4499.7							CP 5	5571.6	5660.8
SH 5	3608.4	3568.8							CS 5	4007.1	3998.2							CP 6	3283.3	3190.8
SH 7	4085.8	4098.3							CS 6	5462.9	5478.5							CP 7	5079.5	5095
SH 8	5393.3	5134.1							CS 7	3351.8	3349.9							CP 8	8378.5	8467.4
SH 9	4174.2	4115.8							CS 9	3213.2	3243.5							CP 9	5194.2	5194.2
SH 12	2426.6	2405.2							CS 10	4678.3	4654.6							CP 10	3133	3113.4
SH 14	6058.8	5943							CS 11	5819.4	5822.9							CP 11	3937.2	3923.9
SH 15	7894.4	7752.1							CS 12	3155.8	3255.3							CP 12	4443.6	4393.8
SH 16	5098.7	5037.8							CS 13	5510.9	5447.9							CP 13	11110.1	10777.9
SH 17	3069.7	2887.5							CS 14	4134.3	4145.6							CP 14	6153.3	6164.2
SH 19	5308.8	5210							CS 15	6268.3	6197							CP 16	2956.3	2849.9
SH 20	5301.6	5193.4							CS 16	4432.2	4482.1							CP 17	8070.6	7155.8
SH 22	6630.1	6541.5							CS 17	3208.3	3227.7							CP 18	5125.9	4979.2
SH 24	2984.3	2946.8							CS 19	5481.3	5475.7							CP 19	7941.9	7282.9
SH 25	3262.6	3228.8							CS 20	2745.7	2826.5							CP 20	3571	3539.7
SH 26	3127.9	3207.3							CS 21	3881.9	3954.9							CP 21	14876.3	14683.3
SH 27	2615.4	2628.8							CS 22	2459.7	2492.7							CP 23	3378.2	3367.6
SH 28	5057.4	5160.2							CS 24	2722.4	2686.4							CP 24	3451.2	3501.9
SH 29	6969.1	6961.2							CS 25	4044.5	4095.2							CP 25	4081.5	4036.5
SH 30	5639.9	5311.3							CS 26	2897	2851.3							CP 26	6090	6099.8
SH 32	5981.9	5845.3							CS 27	3572.7	3543.9							CP 27	4397	4338
SH 33	6484.4	6538.9							CS 28	4152.3	4215.3							CP 28	7492.9	7377.5
SH 34	4241.7	4362.7							CS 29	3992.9	4051.5							CP 29	7565.2	7528.2
SH 35	2870.6	2727.9							CS 30	6001.3	6018.7							CP 32	5947.6	5916.4
SH 36	7797.8	7875.1							CS 31	3525.4	3414.6							CP 33	3959.3	3959.3
SH 37	2454.5	2481.1							CS 32	4856.8	4804.5							CP 36	3342	3337.4
SH 28a	5799.2	5632.5							CS 33	3444.6	3490.3							CP 37	5907.1	5756
SH 29a	7739.2	7711.7							CS 35	3227.8	3254.1							CP 38	2712.3	2687.1
SH 30a	5999	5999							CS 36	3617	3605.7							CP 39	3888.1	3787.5

## Sheet: Osirix Correlation
mm³
	Osirix1	Osirix2							Osirix1=day 1
Ca 17	524.8	544.6							Osirix2=day2
Ca 18	456.6	462.2
Ca 19	292.5	291.7
Ca 21	423.9	444.7
Ca 25	397.8	387.9
Ca 26	357.5	362
Ca 27	258.6	264.7
Ca 28	250	248.5
Ca 30	312.5	313.1
Ca 31	349	345.3
Ca 32	431	433.8
Ca 33	336.8	345
Ca 34	288.6	282.1
Ca 35	117.1	127.6
Ca 1a	532.6	570.7
Ca 2a	404.2	408
Ca 8a	510.4	482.2
Ca 9a	443.9	453.6
Ca 10a	435	391.8
Ca 11a	351.6	340.7
mm³
	Osirix1	Osirix2
Tv 1	622.9	638.5
Tv 2	1135.4	1127.8
Tv 3	837.7	840.7
Tv 6	491.4	501.6
Tv 14	1450.1	1419.5
Tv 15	540.8	544
Tv 20	460	474.2
Tv 33	420.5	436.5
Tv 40	597.6	611.4
Tv 1a	1750.2	1678.8
Tv 2a	1143.6	1177.1
Tv 3a	1160.2	1133.8
Tv 5a	970.2	1029.7
Tv 6a	1292.9	1229.9
Tv 7a	1272.1	1283.4
Tv 8a	1010.2	1025.5
Tv 11a	970.9	950.5
Tv 12a	603.3	606.4
Tv 13a	446.2	450.2
Tv 15a	447.1	427.5

## Sheet: Ceritium
mm³
																											Correlação linear de Pearson
	water average	sand average	NOCT	OCT	Osirix average	Weight (g)	lenght (cm)			Pearson linear correlation
Ca 17	894.28	825.375	629.1	559.2	534.7	1.5975	3.28			weight x leight																	agua x peso
Ca 18	761.74	717.33	479.9	503.5	459.4	1.6387	3.44			0	A	B															0	A	B
Ca 19	477.7	369.904	264.1	293.3	292.1	1.04	2.8			A	0	0.00049854															A	0	0.003156
Ca 21	906.66	793.163	504.4	467.6	434.3	1.572	3.17			B	0.70643	0															B	0.62592	0
Ca 25	514.75	421.743	250.3	389.8	392.85	1.0352	2.44
Ca 26	350.62	400.833	217.7	347.6	359.75	1.0632	2.78			r=0,70
Ca 27	380.5	340.863	155.5	244.3	261.65	0.9598	2.55																				areia x peso
Ca 28	611.46	485.769	235.2	238.2	249.25	0.9983	2.67																				0	A	B
Ca 30	413.36	417.752	226.1	351.2	312.8	1.4188	2.87																				A	0	0.22295
Ca 31	577.36	563.277	257.7	341.1	347.15	1.283	2.89																				B	0.80068	0
Ca 32	718.6	626.606	391	422.5	432.4	1.4198	3.09
Ca 33	312.6	340.595	183	323	340.9	0.9388	2.55
Ca 34	693.88	649.095	410.7	328.3	285.35	1.555	3.19																				CTm x peso
Ca 35	238.12	198.966	97.8	123.5	122.35	0.4094	2.09																				0	A	B
Ca 1a	711.2	796.641	559.2	623.8	551.65	1.8527	3																				A	0	0.55274
Ca 2a	475.72	541.779	367.4	480.7	406.1	1.5412	2.6																				B	0.77725	0
Ca 8a	692.36	648.816	488.3	666.9	496.3	1.7414	2.83
Ca 9a	587.96	589.852	436.1	544	448.75	1.6018	2.9
Ca 10a	705.92	722.425	486.8	385.1	413.4	1.7327	3.07																				CTa x peso
Ca 11a	448.8	523.901	297.9	396.3	346.15	2.0729	2.8																				0	A	B
																											A	0	0.65448
																											B	0.77256	0
																											Osirix x peso
																											0	A	B
																											A	0	0.00024565
																											B	0.73171	0

## Sheet: Tegula
mm³
	water average	sand average	NOCT	OCT	Osirix average	Weight (g)	lenght (cm)			Pearson linear correlation
Tv 1	917.32	799.873	604.5	804.2	630.7	3.1024	1.45			0	A	B
Tv 2	1227.74	1196.7	959.1	1272.9	1131.6	3.8332	1.42			A	0	0.0040364
Tv 3	1068.54	1035.6	831.5	1023.9	839.2	3.7532	1.52			B	0.61324	0
Tv 6	658.6	651.361	445.9	748.4	496.5	2.3702	1.13
Tv 14	1455.18	1403.96	1172.1	1544.8	1434.8	4.4688	1.76			r=0,61
Tv 15	658.36	598.301	440.5	654.1	542.4	1.9302	1.02
Tv 20	660	483.668	399.7	561.4	467.1	2.102	1.06
Tv 33	557.06	551.133	386	614.4	428.5	2.1467	1.18
Tv 40	769.72	673.915	428	718.4	604.5	2.2913	1.16
Tv 1a	2172.32	2091.89	1644.5	1720.7	1714.5	5.6199	1.4
Tv 2a	1278.76	1290.46	1058.5	1398.4	1160.35	4.4137	1.4
Tv 3a	1440.64	1330.51	1073	1416.8	1147	4.2301	1.2
Tv 5a	1115.64	1170.79	892.9	1196.3	999.95	3.861	1.3
Tv 6a	1552.94	1477.16	1199.8	1585.5	1261.4	4.5109	1.91
Tv 7a	1513.96	1434.29	1178.3	1276.5	1277.75	3.8023	1.75
Tv 8a	1159.98	1228.2	926.4	1122.5	1017.85	3.7447	1.68
Tv 11a	1163.32	1260.76	902.6	1130.7	960.7	3.547	1.61
Tv 12a	777.5	764.294	547.8	734	604.85	2.4089	1.4
Tv 13a	574.08	600.353	400.7	581.6	448.2	2.1323	1.32
Tv 15a	552.02	559.828	361.4	528.9	437.3	2.0625	1.31

## Sheet: Overall
	Vol (cm3)	vol (mm3)	water	sand	NOCT	OCT	Osirix
Ca1a	0.5754	575.4	711.2	7966414	559.2	623.8	551.65
Ca8a	0.6819	681.9	692.36	6488159	488.3	666.9	496.3
Ca10a	0.7059	705.9	705.92	7224249	486.8	385.1	413.4
Ca11a	0.4253	425.3	448.8	5239013	297.9	396.3	346.15
Ca17	0.8902	890.2	894.28	8253746	629.1	559.2	534.7
Tv1	0.9651	965.1	917.32	7998727	604.5	804.2	630.7
Tv2	1452	1452	1227.74	1196698	959.1	1272.9	1131.6
Tv3	12099	1209.9	1068.54	1035597	831.5	1023.9	839.2
Tv3a	14882	1488.2	1440.64	1330.51	1073	1416.8	1147
Tv5a	16815	1681.5	1115.64	1170787	892.9	1196.3	999.95

## Sheet: Graphs1
	water average	sand average	NOCT	OCT	Osirix average
SH 1	9692.92	8996.56	7800	8200	7292.35
SH 2	6785.34	6295.83	5700	6300	5305.05
SH 5	4984.1	4304.11	3853.2	4110.2	3588.6
SH 7	5729.72	4977.65	4451	4747.3	4092.05
SH 8	6941.8	6581.22	5500	6200	5263.7
SH 9	5865.18	5254.04	4414.6	5100	4145
SH 12	3635.26	3124.55	2618.6	3072.4	2415.9
SH 14	8077.08	7645.63	6500	6800	6000.9
SH 15	9825.54	9451.39	8200	8700	7823.25
SH 16	6902.52	6108.42	5500	6200	5068.25
SH 17	4175.82	3782.33	3262	3735.8	2978.6
SH 19	7157	6525.54	5600	5900	5259.4
SH 20	5686.26	6508.17	5600	5900	5247.5
SH 22	8773.86	8352.45	7100	7600	6585.8
SH 24	4189.08	3892.25	3249.8	3601.3	2965.55
SH 25	4404.88	4204.61	3528.5	3653.8	3245.7
SH 26	4261.08	3994.51	3392.6	3664.8	3167.6
SH 27	3677.9	3449.15	2854.4	3201.1	2622.1
SH 29	5967.5	5504.12	4841	5500	6965.15
SH 30	6756.76	6264.41	5300	6100	5475.6
SH 32	7865.76	7383.71	6300	7200	5913.6
SH 33	8781.18	8164.4	7000	7900	6511.65
SH 34	6058.12	5100.13	4648.4	5300	4302.2
SH 35	3818.14	3407.77	2963.5	3137	2799.25
SH 36	10155.6	10027.1	8500	9200	7836.45
SH 37	3480.14	3300.91	2678.7	2776.1	2467.8
SH 28a	6674.38	6261.26	5500	6400	5715.85
SH 29a	8863.48	8429.86	7400	8400	7725.45
SH 30a	7559.16	6582.13	5700	7000	5999
	water average	sand average	NOCT	OCT	Osirix average
CS 3	4007.58	3711.7	3176.2	3066.2	3001.3
CS 4	5492.04	4832.01	4329	4464.9	4513.45
CS 5	5547.2	4597.73	4235.3	4373.5	4002.65
CS 6	7416.22	6459.36	5800	6000	5470.7
CS 7	4794.04	3812.65	3639.5	3768.1	3350.85
CS 9	4681.52	4189.77	3463.6	3585.1	3228.35
CS 10	6659.68	5563.06	5000	5200	4666.45
CS 11	7430.96	6256.08	5600	5800	5821.15
CS 12	4502.76	4009.45	3445.9	3572.9	3205.55
CS 13	6611.58	6079.73	5200	5400	5479.4
CS 14	5520.02	4942.08	4471.4	4612.1	4139.95
CS 15	8022.12	7025.34	6500	6700	6232.65
CS 16	6192.16	5449.22	4610.9	4767.1	4457.15
CS 17	4691.78	4180.64	3480.2	3603.3	3218
CS 19	7187.2	6259.91	5900	6100	5478.5
CS 20	3935.2	3453.96	2906.3	3018	2786.1
CS 21	5632.06	4804.06	4166.5	4306.7	3918.4
CS 22	3650.82	3184.12	2649	2746.6	2476.2
CS 24
CS 25	5690.24	4911.22	4389.9	4531.3	4069.85
CS 26	4228.42	3730.18	3083	3191.3	2874.15
CS 27	5041.76	4487.03	3805.8	3931.5	3558.3
CS 28	5693.94	5320.23	4480.4	4629	4183.8
CS 29	5667.9	4769.55	4277	4413.9	4022.2
CS 30	9118.62	7686.94	6400	6500	6010
CS 31	5060.98	4251.34	3640.3	3771.7	3470
CS 32	6529.46	5765.42	5100	5100	4830.65
CS 33	5098.24	4238.56	3710.5	3836.5	3467.45
CS 35	4683.14	3864.82	3443.7	3563.2	3240.95
CS 36	5161.08	4390.77	3815.7	3952.4	3611.35
	water average	sand average	NOCT	OCT	Osirix average
CP 3	8110.96	6304.64	6500	7100	6005.65
CP 5	7931.86	6012.46	6000	6300	5616.2
CP 6	4581.72	3484.38	3411.6	3675.8	3237.05
CP 7	6908.6	5845.65	5400	5600	5087.25
CP 8	11186.4	8639.97	8900	9400	8422.95
CP 9	6796.9	5681.24	5600	6000	5194.2
CP 10	4712.8	3514.56	3376.3	3645.1	3123.2
CP 11	5383.44	4320.84	4270.4	4400.2	3930.55
CP 12	6008.06	4758.59	4726.7	5000	4418.7
CP 13	13141.2	11354.2	11300	12200	10944
CP 14	8148.58	6889.35	6600	6800	6158.75
CP 16	4403.9	3352.74	3122.5	3220.2	2903.1
CP 17	9377.42	8319.18	7600	7800	7613.2
CP 18	6817.16	5169.35	5400	5900	5052.55
CP 19	9474.96	8116.2	7900	8500	7612.4
CP 20	4914.84	3857.91	3865.8	4262.6	3555.35
CP 21	18266.6	14630.3	15700	16700	14779.8
CP 23	4975.12	3728.29	3632.2	3596.2	3372.9
CP 24	4886.64	3671.4	3808.6	3767.3	3476.55
CP 25	5524.4	4563.51	4429.8	4641	4059
CP 26	7957.9	5845.68	6500	6600	6094.9
CP 27	5718.6	4816.22	4672	4710.5	4367.5
CP 28	10088.6	7377.34	8000	8100	7435.2
CP 29	9398.6	7600.37	8000	8100	7546.7
CP 32	7532.46	6320.26	6300	6300	5932
CP 33	5475.2	4312.56	4251.2	4290.9	3959.3
CP 36	4617.52	3872.52	3595.2	3626.7	3339.7
CP 37	7849.32	6713.96	6200	6300	5831.55
CP 38	3898.74	3427.24	2903.3	2932.2	2699.7
CP 39	5263.32	4040.59	4099.4	4141.4	3837.8
	water average	sand average	NOCT	OCT	Osirix average
Ca 17	894.28	825.375	629.1	559.2	534.7
Ca 18	761.74	717.33	479.9	503.5	459.4
Ca 19	477.7	369.904	264.1	293.3	292.1
Ca 21	906.66	793.163	504.4	467.6	434.3
Ca 25	514.75	421.743	250.3	389.8	392.85
Ca 26	350.62	400.833	217.7	347.6	359.75
Ca 27	380.5	340.863	155.5	244.3	261.65
Ca 28	611.46	485.769	235.2	238.2	249.25
Ca 30	413.36	417.752	226.1	351.2	312.8
Ca 31	577.36	563.277	257.7	341.1	347.15
Ca 32	718.6	626.606	391	422.5	432.4
Ca 33	312.6	340.595	183	323	340.9
Ca 34	693.88	649.095	410.7	328.3	285.35
Ca 35	238.12	198.966	97.8	123.5	122.35
Ca 1a	711.2	796.641	559.2	623.8	551.65
Ca 2a	475.72	541.779	367.4	480.7	406.1
Ca 8a	692.36	648.816	488.3	666.9	496.3
Ca 9a	587.96	589.852	436.1	544	448.75
Ca 10a	705.92	722.425	486.8	385.1	413.4
Ca 11a	448.8	523.901	297.9	396.3	346.15
	water average	sand average	NOCT	OCT	Osirix average
Tv 1	917.32	799.873	604.5	804.2	630.7
Tv 2	1227.74	1196.7	959.1	1272.9	1131.6
Tv 3	1068.54	1035.6	831.5	1023.9	839.2
Tv 6	658.6	651.361	445.9	748.4	496.5
Tv 14	1455.18	1403.96	1172.1	1544.8	1434.8
Tv 15	658.36	598.301	440.5	654.1	542.4
Tv 20	660	483.668	399.7	561.4	467.1
Tv 33	557.06	551.133	386	614.4	428.5
Tv 40	769.72	673.915	428	718.4	604.5
Tv 1a	2172.32	2091.89	1644.5	1720.7	1714.5
Tv 2a	1278.76	1290.46	1058.5	1398.4	1160.35
Tv 3a	1440.64	1330.51	1073	1416.8	1147
Tv 5a	1115.64	1170.79	892.9	1196.3	999.95
Tv 6a	1552.94	1477.16	1199.8	1585.5	1261.4
Tv 7a	1513.96	1434.29	1178.3	1276.5	1277.75
Tv 8a	1159.98	1228.2	926.4	1122.5	1017.85
Tv 11a	1163.32	1260.76	902.6	1130.7	960.7
Tv 12a	777.5	764.294	547.8	734	604.85
Tv 13a	574.08	600.353	400.7	581.6	448.2
Tv 15a	552.02	559.828	361.4	528.9	437.3

[truncated: 1 more sheets: Graphs2]
